# Supplementary material for: Fresh Basil Infusion: Effect of Sous-Vide Heat Treatment on Their Volatile Composition Profile, Sensory Profile, and Color
Source: Molecules. 2021 Dec 21;27(1):5. doi: 10.3390/molecules27010005 (PMC8746197; doi:10.3390/molecules27010005)
Supplement: Supplementary file 1 [file molecules-27-00005-s001.zip]

Archive with 1 entries (1 files):
- molecules-1509514-supplementary.pdf
